# Supplementary material for: Peptidase PepP is a novel virulence factor of Campylobacter jejuni contributing to murine campylobacteriosis
Source: Gut Microbes. 2020 Jun 25;12(1):1770017. doi: 10.1080/19490976.2020.1770017 (PMC7524167; doi:10.1080/19490976.2020.1770017)
Supplement: Supplemental Material [file KGMI_A_1770017_SM3114.zip]

Archive with 8 entries (8 files):
- FigS1_PepP_PFam domains.pdf
- FigS2_PepP_Campy_Tree.pdf
- FigS3_REVISED_Campy_Growth_310320.pdf
- FigS4_REVISED_Campy_Kinetik_010420.tiff
- FigS5_REVISED_COLON_PICS_020420.pdf
- FigS6_REVISED_Compl2_CBA_ILEUM_010420.tiff
- FigS7_REVISED_Extraint_PICS_020420.pdf
- Supplementary material.docx
